# Supplementary material for: Associations between Sleep-Disordered Breathing and Serum Uric Acid and Their Sex Differences: The Nagahama Study
Source: Nutrients. 2023 Sep 30;15(19):4237. doi: 10.3390/nu15194237 (PMC10574205; doi:10.3390/nu15194237)
Supplement: Supplementary file 1 [file nutrients-15-04237-s001.zip]

Archive with 1 entries (1 files):
- nutrients-2602300-supplementary.pdf
